# Supplementary material for: The Absence of FAIM Leads to a Delay in Dark Adaptation and Hampers Arrestin-1 Translocation upon Light Reception in the Retina
Source: Cells. 2023 Feb 2;12(3):487. doi: 10.3390/cells12030487 (PMC9914070; doi:10.3390/cells12030487)
Supplement: Supplementary file 1 [file cells-12-00487-s001.zip]

Archive with 1 entries (1 files):
- cells-2127192-supplementary.pdf
